# Supplementary material for: The structural dynamics of macropinosome formation and PI3-kinase-mediated sealing revealed by lattice light sheet microscopy
Source: Nat Commun. 2021 Aug 10;12:4838. doi: 10.1038/s41467-021-25187-1 (PMC8355319; doi:10.1038/s41467-021-25187-1)
Supplement: Supplementary file 21 — source data [file 41467_2021_25187_MOESM21_ESM.zip]

Archive with 3 entries (3 files):
- Source data file 1.xlsx
- Source data file 2.xlsx
- Source data file 3.txt
