# Supplementary material for: The structural dynamics of macropinosome formation and PI3-kinase-mediated sealing revealed by lattice light sheet microscopy
Source: Nat Commun. 2021 Aug 10;12:4838. doi: 10.1038/s41467-021-25187-1 (PMC8355319; doi:10.1038/s41467-021-25187-1)
Supplement: Supplementary file 21 — source data [file 41467_2021_25187_MOESM21_ESM.zip › Source data file 1.xlsx]

## Sheet: Source data file 1
Time	Membrane	AktPH
0	140	51
1	156.361	60.752
2	163.868	86.286
3	181.858	119.107
4	236.798	114.72
5	268.156	126.533
6	304.011	128.129
7	458.566	137.533
8	567.771	162.36
9	638.448	138.745
10	670.149	136.498
11	656.447	115.218
12	618.054	101.85
13	577.117	99.948
14	567.5	100.918
15	527.169	113.642
16	552.79	137.909
17	542.601	156.637
18	476.995	180.185
19	435.966	190.568
20	426.451	209.876
21	459.548	208.725
22	491.565	193.688
23	513.696	173.645
24	550.339	154.175
25	547.909	138.091
26	534.364	124.883
27	525.752	112.615
28	539.088	108.706
29	522.722	109.626
30	499.545	104.411
31	480.294	91.325
32	486.742	80.36
33	483.753	81.025
34	455.927	89.308
35	458.604	98.925
36	502.056	101.047
37	514.747	91.841
38	540.3	91.703
39	514.294	103.501
40	497.385	97.298
41	440.109	93.231
42	401.85	77.834
43	346.026	74.222
44	299.747	88.686
45	282.293	93.98
46	296.287	108.396
47	364.24	125.146
48	426.646	122.346
49	524.778	126.273
50	597	130.091
51	616.734	109.511
52	625.019	116.085
53	662.036	127.335
54	727.866	125.596
55	750	140.28
56	744.963	140.598
57	671.605	125.171
58	605.785	124.467
59	533.928	133.086
60	475.593	115.378
61	512.283	114.342
62	538.398	137.989
63	600.128	157.264
64	757.089	171.614
65	815.949	148.065
66	761.267	134.846
67	706.237	132.327
68	606.484	151.674
69	602.574	172.239
70	650.596	186.891
71	687.262	179.949
72	652.233	160.809
73	620.177	138.245
74	628.854	161.904
75	640.136	169.182
76	681.591	168.843
77	772.647	168.188
78	842.972	166.608
79	864.481	180.629
80	831.207	168.153
81	774.891	155.02
82	710.366	166.189
83	683.927	161.129
84	637.847	164.836
85	629.3	166.1
86	700.209	146.143
87	755.807	133.171
88	813.798	135.437
89	770.264	138.177
90	674.498	120.444
91	595.527	99.044
92	473.715	97.217
93	415.999	80.164
94	350.501	74.394
95	292.871	75.291
96	261.953	74.812
97	224.268	79.844
98	220.442	71.448
99	233.84	68.538
100	242.545	64.545
101	260.578	88.996
102	254.093	108.37
103	279.573	146.516
104	277.884	221.895
105	294.867	295.793
106	330.291	348.106
107	413.436	362.386
108	459.191	313.277
109	464.441	283.792
110	375.08	315.6
111	322.656	342.923
112	361.437	344.752
113	338.755	343.354
114	321.043	323.023
115	356.682	334.353
116	374.274	341.759
117	376.161	352.985
118	356.43	316.167
119	333.839	288.054
120	348.684	279.258
121	369.402	255.41
122	433.831	233.923
123	541.641	215.974
124	657.115	189.099
125	611.364	163.545
126	536.313	161.503
127	480.125	152.814
128	394.847	127.287
129	356.17	105.705
130	396.502	89.047
131	390.824	77.718
132	344.949	66.205
133	256.051	71.234
134	208.862	60.144
135	190.545	51.187
136	181.943	51.854
137	171.804	71.725
138	165.111	80.76
139	180.817	78.183
140	185.8	73.702
141	198.785	69.268
142	209.108	87.325
143	209.906	86.824
144	211.916	87.323
145	186.055	77.389
146	187.972	62.616
147	197.473	54.499
148	208.834	61.72
149	211.883	62.377
150	239	67.818
151	257.044	68.286
152	229.504	63.072
153	209.856	54.179
154	217.605	52.749
155	204.2	50.945
156	189.008	59.035
157	214.178	68.08
158	211.967	73.156
159	216.844	65.012
160	236.444	65.127
161	228.457	61.69
162	229.571	62.169
163	224.753	64.955
164	227.459	75.674
165	213.84	80.5
166	240.502	91.133
167	267.243	92.208
168	264.468	91.902
169	274.622	96.571
170	282.767	103.022
171	266.513	103.708
172	241.127	94.343
173	245.718	85.982
174	222.577	81.815
175	190.045	80.545
176	180.939	77.126
177	198.561	71.942
178	206.195	69.23
179	207.009	63.732
180	186.72	56.887
181	208.722	67.351
182	225.943	92.061
183	210.114	130.431
184	287.099	176.284
185	402.484	231.773
186	517.077	253.156
187	561.058	227.23
188	623.148	233.906
189	588.276	224.454
190	563.149	199.455
191	490.924	177.962
192	479.351	161.623
193	444.617	166.806
194	420.138	153.055
195	431.191	198.275
196	405.193	183.794
197	392.53	155.744
198	390.995	159.314
199	412.747	157.4
200	446.818	155.909
201	394.01	141.494
202	352.917	130.508
203	341.629	125.109
204	366.434	133.135
205	390.767	150.287
206	406.78	170.465
207	393.926	147.594
208	385.254	128.589
209	385.325	121.34
210	395.193	125.662
211	407.168	135.849
212	420.062	137.663
213	389.341	145.183
214	372.017	152.717
215	344.887	143.505
216	355.673	148.534
217	390.558	139.16
218	429.886	125.511
219	463.961	128.5
220	530	144.88
221	627.767	146.843
222	683.61	159.137
223	702.897	194.141
224	634.296	154.594
225	565.864	129.909
226	511.537	110.694
227	396.453	94.767
228	335.866	100.351
229	296.692	105.072
230	286.476	111.691
231	295.095	130.914
232	346.411	171.446
233	419.19	174.283
234	530.187	190.809
235	580.178	236.116
236	579.058	240.798
237	560.812	249.66
238	509.008	233.183
239	493.085	188.661
240	464.185	176.538
241	424.611	176.631
242	395.267	190.654
243	368.228	188.369
244	359.683	176.635
245	344.84	163.869
246	334.14	142.914
247	308.993	121.881
248	337.325	144.801
249	380.601	169.847
250	431.273	184.909
251	451.086	160.955
252	425.887	118.371
253	349.428	82.394
254	254.44	62.249
255	184.276	56.298
256	158.592	50.306
257	151.92	59.083
258	153.632	63.186
259	153.257	57.997
260	167.956	56.778
261	170.258	59.912
262	159.459	59.738
263	174.681	56.044
264	168.464	47.666
265	154.718	46.093
266	148.32	42.86
267	147.834	44.067
268	162.269	47.995
269	174.578	53.718
270	184.756	59.207
271	180.836	61.757
272	202.663	56.702
273	224.962	41.555
274	228.479	45.108
275	222.5	48
