# Supplementary material for: The structural dynamics of macropinosome formation and PI3-kinase-mediated sealing revealed by lattice light sheet microscopy
Source: Nat Commun. 2021 Aug 10;12:4838. doi: 10.1038/s41467-021-25187-1 (PMC8355319; doi:10.1038/s41467-021-25187-1)
Supplement: Supplementary file 21 — source data [file 41467_2021_25187_MOESM21_ESM.zip › Source data file 2.xlsx]

## Sheet: Control_7e
Constitutive Cell #	Pinosomes	# of Frames	Seconds/Frame	Pinosomes Per minute
1	11	100	8.07	0.817844
2	11	100	6.54	1.00917
3	14	100	7.08	1.18644
4	9	100	7.44	0.725806
5	9	100	6.96	0.775862
6	9	200	6.96	0.387931
7	10	100	6.96	0.862069
8	17	200	6.96	0.732759
9	17	150	6.96	0.977011
10	8	150	6.96	0.45977
			Avg Pino/min	0.793467

## Sheet: LPS_7e
LPS Stimulated Cell #	Pinosomes	# of Frames	Seconds/Frame	Pinosomes Per Minute
1	10	67	7.53	1.18927
2	27	100	7.53	2.15139
3	11	75	7.44	1.1828
4	18	100	7.44	1.45161
5	11	83	7.44	1.06879
6	12	100	7.44	0.967742
7	12	100	7.44	0.967742
8	29	75	7.44	3.11828
9	12	75	7.44	1.29032
10	11	100	7.44	0.887097
			Avg Pino/min	1.4275
