# Supplementary material for: The structural dynamics of macropinosome formation and PI3-kinase-mediated sealing revealed by lattice light sheet microscopy
Source: Nat Commun. 2021 Aug 10;12:4838. doi: 10.1038/s41467-021-25187-1 (PMC8355319; doi:10.1038/s41467-021-25187-1)
Supplement: Supplementary file 21 — source data [file 41467_2021_25187_MOESM21_ESM.zip › Source data file 3.txt]

---------------------------Figure 1---------------------------------
Visualization techniques
Part A,C,D

open 'Z:\data\Macropinocytosis\2019-07-22-SEQ_wtFLM_NGmem_ScarAKT_ExposureTest\CS3_CalcineViolet_75p405_60p488_40p560_48hPlated\Cell4_15msExp_NoCalcine_50minScope\Cropped\*CamB*.tif'
open 'Z:\data\Macropinocytosis\2019-07-22-SEQ_wtFLM_NGmem_ScarAKT_ExposureTest\CS3_CalcineViolet_75p405_60p488_40p560_48hPlated\Cell4_15msExp_NoCalcine_50minScope\Cropped\*CamB*.tif'
open 'Z:\data\Macropinocytosis\2019-07-22-SEQ_wtFLM_NGmem_ScarAKT_ExposureTest\CS3_CalcineViolet_75p405_60p488_40p560_48hPlated\Cell4_15msExp_NoCalcine_50minScope\Cropped\*CamA*.tif'

volume projectionMode 3d; lighting depthCue false; lighting shadows false; material dull; lighting full; windowsize 1024 800;
volume #1 style mesh step 2 level 80 color #7ea5ce transparency .4;
volume #2 style solid step 2 level 100,0 level 1250,1 level 5000,1 color #00ff00 maximumIntensityProjection true;
volume #2 maximumIntensityProjection false colorMode opaque8 showOutlineBox true orthoplanes xyz positionPlanes 587,338,35 imageMode orthoplanes;
volume #3 style solid step 1 level 50,0 level 800,1  level 5000,1 color #ff00ff color #ff00ff color #ff00ff maximumIntensityProjection true;
volume #1-3 region 470,207,0,587,338,150;
volume #1 transparency .5; lighting shadows false; view orient; turn z 90; turn x -45;

----------Thickness Calculation----------
open 'Z:\data\Macropinocytosis\2019-07-22-SEQ_wtFLM_NGmem_ScarAKT_ExposureTest\CS3_CalcineViolet_75p405_60p488_40p560_48hPlated\Cell4_15msExp_NoCalcine_50minScope\Cropped\*stack0097_488nm*.tif'
volume projectionMode 3d; lighting depthCue false; lighting shadows false; material dull; lighting full; windowsize 1024 800;
volume #1 style surface step 1 level 80 color #7ea5ce transparency 0;
volume #1 region 0,365,5,700,669,139;
view orient; turn x -90; volume showOutlineBox true

marker #2 71.21,365,11.86 color yellow radius 2;
marker #2 71.22,365,21.78 color yellow radius 2;
marker link #2:2,1 color red radius 1;
marker #2 215.8,365,15.05 color yellow radius 2;
marker #2 215.2,365,37.78 color yellow radius 2;
marker link #2:4,3 color red radius 1;
marker #2 365.9,365,13.37 color yellow radius 2;
marker #2 365.6,365,77.65 color yellow radius 2;
marker link #2:6,5 color red radius 1;
marker #2 521.8,365,40.53 color yellow radius 2;
marker #2 521.9,365,11.02 color yellow radius 2;
marker link #2:8,7 color red radius 1;
marker #2 645.6,365,19.81 color yellow radius 2;
marker #2 645.5,365,10.13 color yellow radius 2;
marker link #2:10,9 color red radius 1;

Link Distances: 10,22,64,29,9 ---> 1,2.2,6.4,2.9,0.9 um

----------Fig 1 A----------
Frame 97
volume #1 style mesh step 2 level 80 color #7ea5ce transparency .75;
volume #2 style solid step 2 level 50,0 level 1250,1 level 5000,1 color #00ff00 maximumIntensityProjection true;
volume #2 maximumIntensityProjection false colorMode opaque8 showOutlineBox true orthoplanes xyz positionPlanes 587,338,35 imageMode orthoplanes;
volume #3 style solid step 1 level 50,0 level 650,1  level 5000,1 color #ff00ff color #ff00ff color #ff00ff maximumIntensityProjection true;
volume #1-3 region 218,256,14,389,438,110;
view orient; turn z 90; turn x -60; view all;
volume #1 style mesh step 2 level 80 color #7ea5ce transparency .65;
volume #2 orthoplanes xyz positionPlanes 514,317,25;

----------'E' part 2----------
open 'Z:\data\Macropinocytosis\2019-07-22-SEQ_wtFLM_NGmem_ScarAKT_ExposureTest\CS3_CalcineViolet_75p405_60p488_40p560_48hPlated\Cell4_15msExp_NoCalcine_50minScope\Cropped\*CamB*.tif'
open 'Z:\data\Macropinocytosis\2019-07-22-SEQ_wtFLM_NGmem_ScarAKT_ExposureTest\CS3_CalcineViolet_75p405_60p488_40p560_48hPlated\Cell4_15msExp_NoCalcine_50minScope\Cropped\*CamB*.tif'
open 'Z:\data\Macropinocytosis\2019-07-22-SEQ_wtFLM_NGmem_ScarAKT_ExposureTest\CS3_CalcineViolet_75p405_60p488_40p560_48hPlated\Cell4_15msExp_NoCalcine_50minScope\Cropped\*CamA*.tif'

volume projectionMode 3d;lighting depthCue false;lighting shadows false;material dull;lighting full;windowsize 1024 800;
volume #1 style mesh step 2 level 80 color #7ea5ce transparency .75;
volume #2 style solid step 2 level 50,0 level 1250,1 level 5000,1 color #00ff00 maximumIntensityProjection true;
volume #2 maximumIntensityProjection false colorMode opaque8 showOutlineBox true orthoplanes xyz positionPlanes 587,338,35 imageMode orthoplanes;
volume #3 style solid step 1 level 50,0 level 650,1  level 5000,1 color #ff00ff color #ff00ff color #ff00ff maximumIntensityProjection true;
volume #1-3 region 478,271,15,616,413,79;
volume #2 orthoplanes xyz positionPlanes 616,310,15;
view orient;turn z 165;turn x -65;view all;

----------Fig 1 d----------
open 'Z:\data\Macropinocytosis\2019-10-14-SEQ_wtFLM_NGmem_ScarAKT_LY\CS1_Control_40hPlated\Cell1_2minScope\Cropped\*488nm*.tif'
open 'Z:\data\Macropinocytosis\2019-10-14-SEQ_wtFLM_NGmem_ScarAKT_LY\CS1_Control_40hPlated\Cell1_2minScope\Cropped\*488nm*.tif'
open 'Z:\data\Macropinocytosis\2019-10-14-SEQ_wtFLM_NGmem_ScarAKT_LY\CS1_Control_40hPlated\Cell1_2minScope\Cropped\*488nm*.tif'
open 'Z:\data\Macropinocytosis\2019-10-14-SEQ_wtFLM_NGmem_ScarAKT_LY\CS1_Control_40hPlated\Cell1_2minScope\Cropped\*560nm*.tif'

volume projectionMode 3d; lighting depthCue false; lighting shadows false; 
material dull; lighting full; windowsize 1024 800;
volume #1 style surface step 2 level 80 color #7ea5ce transparency 0;
volume #2,3 style solid step 1 level 20,0 level 1200,1 level 5000,1 color #00ff00 maximumIntensityProjection true;
volume #4 style solid step 1 level 5,0 level 120,1 level 5000,1 color #ff00ff color #ff00ff color #ff00ff maximumIntensityProjection true;
volume #2-4 maximumIntensityProjection false colorMode opaque8 showOutlineBox true orthoplanes xyz positionPlanes 565,586,30 imageMode orthoplanes
volume #1-4 region 420,440,20,710,735,205;
view orient;turn z 90; turn x -40;view;
volume #2 orthoplanes xyz positionPlanes 710,440,20 imageMode orthoplanes;

move y -300 coordinateSystem #1 models #3,4;
volume #3,4 orthoplanes xyz positionPlanes 565,438,30 imageMode orthoplanes;
volume #2,3,4 planes x,710,420,5,1; wait 59;
volume #2,3,4 planes x,420,710,5,1; wait 59;

vseries play #1-4 range 0,0; movie record; vseries play #1-4 range 0,46; wait 47; volume #3,4 planes x,565,710,5,1; volume #3,4 planes y,585,440,5,1; wait 30;
volume #2,3,4 planes x,710,420,5,1; wait 60; volume #2,3,4 planes x,420,710,5,1; wait 60; movie encode OrthoPlanesScan.mp4 quality highest framerate 10;

Turned view
move x -290 coordinateSystem #1 models #3,4;
view orient;turn z 135; turn x -40;view;
vseries play #1-4 range 0,0; movie record; vseries play #1-4 range 0,46; wait 47; volume #3,4 planes x,565,710,5,1; volume #3,4 planes y,585,440,5,1; wait 30;
volume #2,3,4 planes x,710,420,5,1; wait 60; volume #2,3,4 planes y,440,735,5,1; wait 60; movie encode OrthoPlanesScan_SideView.mp4 quality highest framerate 10;


--------------------------------Figure 2------------------------------------

----------Montage Cropped----------
open 'Z:\data\Macropinocytosis\2019-05-08-SEQ-wtFLM_NGmembrane_ScarletAKT\CS2_100mW_35hPlated\Cell1_Akt50p_Mem50p_5minImaging\Cropped\*488nm*.tif'
open 'Z:\data\Macropinocytosis\2019-05-08-SEQ-wtFLM_NGmembrane_ScarletAKT\CS2_100mW_35hPlated\Cell1_Akt50p_Mem50p_5minImaging\Cropped\*488nm*.tif'
open 'Z:\data\Macropinocytosis\2019-05-08-SEQ-wtFLM_NGmembrane_ScarletAKT\CS2_100mW_35hPlated\Cell1_Akt50p_Mem50p_5minImaging\Cropped\*560nm*.tif'

volume projectionMode 3d;
lighting depthCue false;
material dull;
lighting full;
volume #1 style surface step 1 level 85 color #7ea5ce transparency 0;
volume #2 style solid step 1 level 20,0 level 1500,1 level 5000,1 color #00ff00 maximumIntensityProjection true;
volume #3 style solid step 1 level 20,0 level 350,1 level 1200,1  level 5000,1 color #ff00ff color #ff00ff color white color #ff00ff maximumIntensityProjection true;
volume #1,2,3 region 0,0,21,750,750,154;
volume #1,2,3 region 421,8,0,632,193,154;
windowsize 1024 800;
view orient;turn z 0;turn x -25;

perframe "turn  -0.55124476, 0.13813954, 0.82282847 0.31642586 center 718.75349032, 1622.08860437, 0.00000000 models #2.$1; move -0.55124476, 0.13813954, 0.82282847 -0.19935719 models #2.$1;" range 1,100
perframe "turn  0.55124476, -0.13813954, -0.82282847 0.31642586 center 718.75349032, 1622.08860437, 0.00000000 models #2.$1; move 0.55124476, -0.13813954, -0.82282847 -0.19935719 models #2.$1;" range 1,100
volume #3 region 427,8,0,632,193,154;
volume #2 region 421,8,0,623,193,154;
Chimera Frames 25,27,29,31,33,34,36,38
Used 29,30,33,34,36

vseries play #1-3 range 0,0; movie record; vseries play #1-3; wait 100; movie encode EarlyAktPH.mp4 quality highest framerate 10;
vseries play #1-3 range 25,25; movie record; vseries play #1-3 range 25,40; wait 16; movie encode EarlyAktPHSlowFrames.mp4 quality highest framerate 2;

----------Fig 2 Surf/Vol Video----------
move x -215 coordinateSystem #1 models #1;
vseries play #1-3 range 0,0; movie record; vseries play #1-3; wait 100; movie encode Fig2_Surf_Vol.mp4 quality highest framerate 10;
--Fig 2 Surf/Vol All--
open 'Z:\data\Macropinocytosis\2019-05-08-SEQ-wtFLM_NGmembrane_ScarletAKT\CS2_100mW_35hPlated\Cell1_Akt50p_Mem50p_5minImaging\Cropped\*488nm*.tif'
open 'Z:\data\Macropinocytosis\2019-05-08-SEQ-wtFLM_NGmembrane_ScarletAKT\CS2_100mW_35hPlated\Cell1_Akt50p_Mem50p_5minImaging\Cropped\*560nm*.tif'
volume #4 style solid step 1 level 20,0 level 1500,1 level 5000,1 color #00ff00 maximumIntensityProjection true;
volume #5 style solid step 1 level 20,0 level 350,1 level 1200,1  level 5000,1 color #ff00ff color #ff00ff color white color #ff00ff maximumIntensityProjection true;
volume #4,5 region 0,0,21,750,750,154;
volume #4,5 region 421,8,0,632,193,154;
move x 215 coordinateSystem #1 models #4;
move x 430 coordinateSystem #1 models #5;
vseries play #1-5 range 0,0; movie record; vseries play #1-5; wait 100; movie encode Fig2_Surf_SplitVol.mp4 quality highest framerate 10;
--Fig 2 Mesh Vol--
volume #1 region 421,8,16,632,193,125;
volume #3 region 427,8,0,632,193,154;
view orient;turn z 0;turn x -90;
volume #1 transparency .75;
volume #3 style solid step 1 level 20,0 level 250,1 level 350,1 level 1200,1  level 5000,1 color #ff00ff color #ff00ff color white color #ff00ff color white maximumIntensityProjection true;
vseries play #1-3 range 0,0; movie record; vseries play #1-3; wait 100; movie encode Fig2_Mesh_Vol.mp4 quality highest framerate 10;

------------------------------------------Figure 3------------------------------------
LY Closure Versus Constitutive closure
Part A & B
open Z:/data/Macropinocytosis/2019-10-28-SEQ-wtFLM_NGmem_ScarAKT_LYTeat/CS1_30minpreTreated_LYBath_20hPlated/Cell4_25minScope/Cropped/*CamB*.tif;	
open Z:/data/Macropinocytosis/2019-10-28-SEQ-wtFLM_NGmem_ScarAKT_LYTeat/CS1_30minpreTreated_LYBath_20hPlated/Cell4_25minScope/Cropped/*CamB*.tif;	
open Z:/data/Macropinocytosis/2019-10-28-SEQ-wtFLM_NGmem_ScarAKT_LYTeat/CS1_30minpreTreated_LYBath_20hPlated/Cell4_25minScope/Cropped/*CamA*.tif;	

open 'Z:\data\Macropinocytosis\2019-07-22-SEQ_wtFLM_NGmem_ScarAKT_ExposureTest\CS3_CalcineViolet_75p405_60p488_40p560_48hPlated\Cell4_15msExp_NoCalcine_50minScope\Cropped\*CamB*.tif'
open 'Z:\data\Macropinocytosis\2019-07-22-SEQ_wtFLM_NGmem_ScarAKT_ExposureTest\CS3_CalcineViolet_75p405_60p488_40p560_48hPlated\Cell4_15msExp_NoCalcine_50minScope\Cropped\*CamB*.tif'
open 'Z:\data\Macropinocytosis\2019-07-22-SEQ_wtFLM_NGmem_ScarAKT_ExposureTest\CS3_CalcineViolet_75p405_60p488_40p560_48hPlated\Cell4_15msExp_NoCalcine_50minScope\Cropped\*CamA*.tif'


volume projectionMode 3d; lighting depthCue false; lighting shadows false; material dull; lighting full; windowsize 1024 800;
volume #1 style solid step 2 level 100,0 level 2750,1 level 10000,1 color #00ff00 maximumIntensityProjection true;
volume #1 maximumIntensityProjection false colorMode opaque8 showOutlineBox true orthoplanes xyz positionPlanes 358,328,80 imageMode orthoplanes;
volume #2 style mesh step 1 level 120 color #7ea5ce transparency .5;
volume #3 style solid step 1 level 15,0 level 1250,1 level 5000,1 color #ff00ff maximumIntensityProjection true;
volume #1-3 region 259,206,57,358,328,188;

volume #4 style mesh step 2 level 80 color #7ea5ce transparency .4;
volume #5 style solid step 1 level 50,0 level 1100,1 level 5000,1 color #00ff00 maximumIntensityProjection true;
volume #5 maximumIntensityProjection false colorMode opaque8 showOutlineBox true orthoplanes xyz positionPlanes 587,338,35 imageMode orthoplanes;
volume #6 style solid step 1 level 15,0 level 600,1  level 5000,1 color #ff00ff color #ff00ff color #ff00ff maximumIntensityProjection true;
volume #4-6 region 470,207,15,587,338,115;
volume #2,4 transparency .5;
lighting shadows false;
view orient;
turn z 90;
turn x -45;

Frames 4,12,17,21,25
Frames 47,49,51,53,55

Change Regions and location:
LY - 15,1250
Untreat - 15,600
view orient;turn z 90;turn x -25;
move y 130 coordinateSystem #1 models #4-6;
move x -210 coordinateSystem #1 models #4-6;
move z 40 coordinateSystem #1 models #4-6;;
vseries play #3,6 range 0,0; movie record; vseries play #3,6; wait 75; movie encode LY_AktComparison.mp4 quality highest framerate 10;

--Fig 3 Full Sets--
open 'Z:\data\Macropinocytosis\2019-07-22-SEQ_wtFLM_NGmem_ScarAKT_ExposureTest\CS3_CalcineViolet_75p405_60p488_40p560_48hPlated\Cell4_15msExp_NoCalcine_50minScope\Cropped\*CamB*.tif'
open 'Z:\data\Macropinocytosis\2019-07-22-SEQ_wtFLM_NGmem_ScarAKT_ExposureTest\CS3_CalcineViolet_75p405_60p488_40p560_48hPlated\Cell4_15msExp_NoCalcine_50minScope\Cropped\*CamB*.tif'
open 'Z:\data\Macropinocytosis\2019-07-22-SEQ_wtFLM_NGmem_ScarAKT_ExposureTest\CS3_CalcineViolet_75p405_60p488_40p560_48hPlated\Cell4_15msExp_NoCalcine_50minScope\Cropped\*CamA*.tif'
open 'Z:\data\Macropinocytosis\2019-07-22-SEQ_wtFLM_NGmem_ScarAKT_ExposureTest\CS3_CalcineViolet_75p405_60p488_40p560_48hPlated\Cell4_15msExp_NoCalcine_50minScope\Cropped\*CamB*.tif'
open 'Z:\data\Macropinocytosis\2019-07-22-SEQ_wtFLM_NGmem_ScarAKT_ExposureTest\CS3_CalcineViolet_75p405_60p488_40p560_48hPlated\Cell4_15msExp_NoCalcine_50minScope\Cropped\*CamA*.tif'
volume projectionMode 3d; lighting depthCue false; lighting shadows false; material dull; lighting full; windowsize 1024 800;
volume #1 style surface step 1 level 80 color #7ea5ce transparency 0;
volume #2,4 style solid step 2 level 100,0 level 850,1 level 10000,1 color #00ff00 maximumIntensityProjection true;
volume #3,5 style solid step 1 level 15,0 level 600,1  level 5000,1 color #ff00ff color #ff00ff color #ff00ff maximumIntensityProjection true;
volume #1-6 region 470,207,15,631,411,115;
lighting shadows false; view orient; turn z 90; turn x -45;
move y 205 coordinateSystem #1 models #1;
move y -205 coordinateSystem #1 models #5;
move y -410 coordinateSystem #1 models #4;
lighting shadows false; view orient; turn z 90; turn x -45;
vseries play #1-5 range 25,25; movie record; vseries play #1-5 range 25,100; wait 75; movie encode Fig3CostitComparison.mp4 quality highest framerate 10;

--LY Full Set---
open Z:/data/Macropinocytosis/2019-10-28-SEQ-wtFLM_NGmem_ScarAKT_LYTeat/CS1_30minpreTreated_LYBath_20hPlated/Cell4_25minScope/Cropped/*CamB*.tif;	
open Z:/data/Macropinocytosis/2019-10-28-SEQ-wtFLM_NGmem_ScarAKT_LYTeat/CS1_30minpreTreated_LYBath_20hPlated/Cell4_25minScope/Cropped/*CamB*.tif;	
open Z:/data/Macropinocytosis/2019-10-28-SEQ-wtFLM_NGmem_ScarAKT_LYTeat/CS1_30minpreTreated_LYBath_20hPlated/Cell4_25minScope/Cropped/*CamA*.tif;	
open Z:/data/Macropinocytosis/2019-10-28-SEQ-wtFLM_NGmem_ScarAKT_LYTeat/CS1_30minpreTreated_LYBath_20hPlated/Cell4_25minScope/Cropped/*CamB*.tif;	
open Z:/data/Macropinocytosis/2019-10-28-SEQ-wtFLM_NGmem_ScarAKT_LYTeat/CS1_30minpreTreated_LYBath_20hPlated/Cell4_25minScope/Cropped/*CamA*.tif;	
volume projectionMode 3d; lighting depthCue false; lighting shadows false; material dull; lighting full; windowsize 1024 800;
volume #1 style surface step 1 level 80 color #7ea5ce transparency 0;
volume #2,4 style solid step 1 level 100,0 level 2750,1 level 5000,1 color #00ff00 maximumIntensityProjection true;
volume #3,5 style solid step 1 level 15,0 level 1250,1 level 5000,1 color #ff00ff maximumIntensityProjection true;
volume #1-5 region 259,206,57,358,328,188;;
move y 135 coordinateSystem #1 models #1;
move y -135 coordinateSystem #1 models #5;
move y -270 coordinateSystem #1 models #4;
view orient; turn z 90; turn x -65;
vseries play #1-5 range 0,0; movie record; vseries play #1-5 range 0,75; wait 76; movie encode Fig3_LYSurf_VolSplit.mp4 quality highest framerate 10;


----------------------------------------Figure 4-----------------------------------------

open 'Z:\data\Macropinocytosis\2019-07-22-SEQ_wtFLM_NGmem_ScarAKT_ExposureTest\CS3_CalcineViolet_75p405_60p488_40p560_48hPlated\Cell4_15msExp_NoCalcine_50minScope\Cropped\*CamB*.tif'
open 'Z:\data\Macropinocytosis\2019-07-22-SEQ_wtFLM_NGmem_ScarAKT_ExposureTest\CS3_CalcineViolet_75p405_60p488_40p560_48hPlated\Cell4_15msExp_NoCalcine_50minScope\Cropped\*CamB*.tif'
open 'Z:\data\Macropinocytosis\2019-07-22-SEQ_wtFLM_NGmem_ScarAKT_ExposureTest\CS3_CalcineViolet_75p405_60p488_40p560_48hPlated\Cell4_15msExp_NoCalcine_50minScope\Cropped\*CamA*.tif'
open 'Z:\data\Macropinocytosis\2019-07-22-SEQ_wtFLM_NGmem_ScarAKT_ExposureTest\CS3_CalcineViolet_75p405_60p488_40p560_48hPlated\Cell4_15msExp_NoCalcine_50minScope\Cropped\*CamA*.tif'

volume projectionMode 3d; lighting depthCue false; lighting shadows false; material dull; lighting full; windowsize 1024 800;
volume #1 style mesh step 1 level 80 color #7ea5ce transparency .75;
volume #2 style solid step 1 level 100,0 level 1200,1 level 5000,1 color #00ff00 maximumIntensityProjection true;
volume #3 style solid step 1 level 50,0 level 800,1  level 5000,1 color #ff00ff color #ff00ff color #ff00ff maximumIntensityProjection true;
volume #4 style solid step 1 level 50,0 level 700,1 level 1250,1  level 5000,1 color #ff00ff color #ff00ff color white color #ff00ff maximumIntensityProjection true;
volume #1-4 region 496,263,15,613,354,139;
view orient;turn z 65;turn x -70;view;
volume #2 color #00ff00 orthoplanes xyz positionPlanes 571,310,29;
view orient; turn z 90; turn x -45;
Frames 11,12,13,14,17
vseries play #1-4 range 0,0; movie record; vseries play #1-5 range 0,30; wait 36; movie encode Fig4_MeshVol.mp4 quality highest framerate 10;

----------Fig 3 and 4 Surf and MeshVol Videos----------
open 'Z:\data\Macropinocytosis\2019-07-22-SEQ_wtFLM_NGmem_ScarAKT_ExposureTest\CS3_CalcineViolet_75p405_60p488_40p560_48hPlated\Cell4_15msExp_NoCalcine_50minScope\Cropped\*CamA*.tif'
volume #1 style surface step 1 level 80 color #7ea5ce transparency 0;
volume #5 style mesh step 2 level 80 color #7ea5ce transparency .75;
volume #1-6 region 470,207,15,631,411,115;
move y 205 coordinateSystem #1 models #1;
move y -205 coordinateSystem #1 models #4,5;
view orient; turn z 90; turn x -45;
vseries play #1-5 range 0,0; movie record; vseries play #1-5 range 0,35; wait 36; movie encode Fig3_SurfVol.mp4 quality highest framerate 10;

----------Full Set----------
open 'Z:\data\Macropinocytosis\2019-07-22-SEQ_wtFLM_NGmem_ScarAKT_ExposureTest\CS3_CalcineViolet_75p405_60p488_40p560_48hPlated\Cell4_15msExp_NoCalcine_50minScope\Cropped\*CamB*.tif'
open 'Z:\data\Macropinocytosis\2019-07-22-SEQ_wtFLM_NGmem_ScarAKT_ExposureTest\CS3_CalcineViolet_75p405_60p488_40p560_48hPlated\Cell4_15msExp_NoCalcine_50minScope\Cropped\*CamB*.tif'
open 'Z:\data\Macropinocytosis\2019-07-22-SEQ_wtFLM_NGmem_ScarAKT_ExposureTest\CS3_CalcineViolet_75p405_60p488_40p560_48hPlated\Cell4_15msExp_NoCalcine_50minScope\Cropped\*CamA*.tif'
open 'Z:\data\Macropinocytosis\2019-07-22-SEQ_wtFLM_NGmem_ScarAKT_ExposureTest\CS3_CalcineViolet_75p405_60p488_40p560_48hPlated\Cell4_15msExp_NoCalcine_50minScope\Cropped\*CamB*.tif'
open 'Z:\data\Macropinocytosis\2019-07-22-SEQ_wtFLM_NGmem_ScarAKT_ExposureTest\CS3_CalcineViolet_75p405_60p488_40p560_48hPlated\Cell4_15msExp_NoCalcine_50minScope\Cropped\*CamA*.tif'
volume projectionMode 3d; lighting depthCue false; lighting shadows false; material dull; lighting full; windowsize 1024 800;
volume #1 style surface step 1 level 80 color #7ea5ce transparency 0;
volume #2,4 style solid step 1 level 100,0 level 1200,1 level 5000,1 color #00ff00 maximumIntensityProjection true;
volume #3,5 style solid step 1 level 50,0 level 800,1  level 5000,1 color #ff00ff color #ff00ff color #ff00ff maximumIntensityProjection true;
volume #1-6 region 470,207,15,631,411,115;
lighting shadows false; view orient; turn z 90; turn x -45;
move y 205 coordinateSystem #1 models #1;
move y -205 coordinateSystem #1 models #5;
move y -410 coordinateSystem #1 models #4;
lighting shadows false; view orient; turn z 90; turn x -45;
vseries play #1-5 range 0,0; movie record; vseries play #1-5 range 0,35; wait 36; movie encode Fig4BaseFormations.mp4 quality highest framerate 10;


----------------------------------------Figure 5-----------------------------------------
Z:\data\Macropinocytosis\2019-02-14-SEQ-wtFLM_mNeonGreen_mScarlet\wt-FLM_NGmembrane_ScarletAKT\100mW_45AOTF_15hPlated_CS3\Cell_1_560_488_10minImaging

open 'Z:\data\Macropinocytosis\2019-02-14-SEQ-wtFLM_mNeonGreen_mScarlet\wt-FLM_NGmembrane_ScarletAKT\100mW_45AOTF_15hPlated_CS3\Cell_1_560_488_10minImaging\Cropped\*488nm*.tif'
open 'Z:\data\Macropinocytosis\2019-02-14-SEQ-wtFLM_mNeonGreen_mScarlet\wt-FLM_NGmembrane_ScarletAKT\100mW_45AOTF_15hPlated_CS3\Cell_1_560_488_10minImaging\Cropped\*488nm*.tif'
open 'Z:\data\Macropinocytosis\2019-02-14-SEQ-wtFLM_mNeonGreen_mScarlet\wt-FLM_NGmembrane_ScarletAKT\100mW_45AOTF_15hPlated_CS3\Cell_1_560_488_10minImaging\Cropped\*560nm*.tif'

volume projectionMode 3d;lighting depthCue false;material dull;lighting full;windowsize 1024 800;
volume #1 style surface step 2 level 55 color #7ea5ce;
volume #2 style solid step 1 level 5,0 level 840,1 level 5000,1 color #00ff00 maximumIntensityProjection true;
volume #3 style solid step 1 level 50,0 level 350,1 level 600,1 level 5000,1 color #ff00ff color #ff00ff color white color white maximumIntensityProjection true;
volume #1,2,3 region 364,267,15,631,490,175;
view cofr false;view orient;turn x -25;view;
move x 275 coordinateSystem #1 models #2,3;

Frames 39,49,53,62
surfeace - 25 degree tilt
vseries play #1-3 range 0,0;wait 1; movie record; vseries play #1-3; wait 101; movie encode Chaos_Surf_Vols.mp4 quality highest framerate 10;


----------volume/Mesh - 80 degree tilt----------
volume #1 style mesh step 2 level 60 color #7ea5ce transparency .65;
view cofr false;
view orient cofr false;
turn x -80;
view all;
volume/Mesh - 80 degree tilt

----------Figure 5 Videos-----------
volume #1 style surface step 1 level 55 color #7ea5ce surfaceSmoothing true;
volume #2 style mesh step 2 level 55 color #7ea5ce transparency .65;
volume #3 style solid step 1 level 50,0 level 350,1 level 600,1 level 5000,1 color #ff00ff color #ff00ff color white color white maximumIntensityProjection true;
volume #1,2,3 region 364,267,15,631,490,175;
view orient;turn x -25;view;
vseries play #1-3 range 0,0;wait 1; movie record; vseries play #1-3; wait 101; movie encode Chaos_Surf_AktVol.mp4 quality highest framerate 10;
vseries play #1-3 range 0,0;wait 1; movie record; vseries play #1-3; wait 101; movie encode Chaos_Surf_MeshVol.mp4 quality highest framerate 10;


----------------------------------------Figure 6----------------------------------------
CSF Starve Stim
Z:\data\Macropinocytosis\2019-05-16-SEQ-wtFLM_ScarletAkt_NGMembrane-Starve_Stim\CS2_Starv_Stim_Akt_Mem_43hPlated\Cell3_Starved_25minImaging\Cropped
Z:\data\Macropinocytosis\2019-05-16-SEQ-wtFLM_ScarletAkt_NGMembrane-Starve_Stim\CS2_Starv_Stim_Akt_Mem_43hPlated\Cell3_Stim_1minStim\Cropped

open 'Z:\data\Macropinocytosis\2019-05-16-SEQ-wtFLM_ScarletAkt_NGMembrane-Starve_Stim\CS2_Starv_Stim_Akt_Mem_43hPlated\Cell3_Starved_25minImaging\Cropped\*488nm*.tif'
open 'Z:\data\Macropinocytosis\2019-05-16-SEQ-wtFLM_ScarletAkt_NGMembrane-Starve_Stim\CS2_Starv_Stim_Akt_Mem_43hPlated\Cell3_Starved_25minImaging\Cropped\*560nm*.tif'
open 'Z:\data\Macropinocytosis\2019-05-16-SEQ-wtFLM_ScarletAkt_NGMembrane-Starve_Stim\CS2_Starv_Stim_Akt_Mem_43hPlated\Cell3_Starved_25minImaging\Cropped\*488nm*.tif'
open 'Z:\data\Macropinocytosis\2019-05-16-SEQ-wtFLM_ScarletAkt_NGMembrane-Starve_Stim\CS2_Starv_Stim_Akt_Mem_43hPlated\Cell3_Starved_25minImaging\Cropped\*560nm*.tif'
open 'Z:\data\Macropinocytosis\2019-05-16-SEQ-wtFLM_ScarletAkt_NGMembrane-Starve_Stim\CS2_Starv_Stim_Akt_Mem_43hPlated\Cell3_Starved_25minImaging\Cropped\*488nm*.tif'

volume projectionMode 3d;lighting depthCue false;material dull;lighting full;windowsize 1024 800;
volume #1 style solid step 1 level 15,0 level 1034,1 level 5000,1 color #00ff00 maximumIntensityProjection true;
volume #2 style solid step 1 level 10,0 leve 100,1 level 5000,1 color #ff00ff maximumIntensityProjection true;
volume #4 style solid step 1 level 25,0 level 100,1 level 200,1 level 5000,1 color #ff00ff color #ff00ff color white color white maximumIntensityProjection true;
volume #3 style surface step 2 level 80 color #7ea5ce transparency 0;
volume #5 style mesh step 4 level 110 color #7ea5ce transparency .60;
volume #1-5 region 190,48,10,679,649,124;
move x -500 coordinateSystem #1 models #3;
move x 500 coordinateSystem #1 models #4,5;
view orient;
vseries play #1-5 range 0,0;wait 1; movie record; vseries play #1-5; wait 75; movie encode CSF_Starved.mp4 quality highest framerate 10;

fit #2.1 inMap #1.1;
Matrix rotation and translation
0.99999980 0.00051232 0.00038303 4.27159743
-0.00050979 0.99997840 -0.00655351 -0.12270665
-0.00038637 0.00655332 0.99997845 -0.02433721
Axis 0.99527012 0.05842459 -0.07761419
Axis point 0.00000000 -46.76062245 -56.42374132
Rotation angle (degrees) 0.37727026
Shift along axis 4.24611310
perframe "turn  0.99527012, 0.05842459, -0.07761419 0.37727026 center 0.00000000, -46.76062245, -56.42374132 models #2.$1; move 0.99527012, 0.05842459, -0.07761419 4.24611310 models #2.$1;" range 1,75

----------Stimmulated----------
open 'Z:\data\Macropinocytosis\2019-05-16-SEQ-wtFLM_ScarletAkt_NGMembrane-Starve_Stim\CS2_Starv_Stim_Akt_Mem_43hPlated\Cell3_Stim_1minStim\Cropped\*488nm*.tif'
open 'Z:\data\Macropinocytosis\2019-05-16-SEQ-wtFLM_ScarletAkt_NGMembrane-Starve_Stim\CS2_Starv_Stim_Akt_Mem_43hPlated\Cell3_Stim_1minStim\Cropped\*560nm*.tif'
open 'Z:\data\Macropinocytosis\2019-05-16-SEQ-wtFLM_ScarletAkt_NGMembrane-Starve_Stim\CS2_Starv_Stim_Akt_Mem_43hPlated\Cell3_Stim_1minStim\Cropped\*488nm*.tif'
open 'Z:\data\Macropinocytosis\2019-05-16-SEQ-wtFLM_ScarletAkt_NGMembrane-Starve_Stim\CS2_Starv_Stim_Akt_Mem_43hPlated\Cell3_Stim_1minStim\Cropped\*560nm*.tif'
open 'Z:\data\Macropinocytosis\2019-05-16-SEQ-wtFLM_ScarletAkt_NGMembrane-Starve_Stim\CS2_Starv_Stim_Akt_Mem_43hPlated\Cell3_Stim_1minStim\Cropped\*488nm*.tif'
volume projectionMode 3d;lighting depthCue false;material dull;lighting full;windowsize 1024 800;
volume #1 style solid step 1 level 15,0 level 1034,1 level 5000,1 color #00ff00 maximumIntensityProjection true;
volume #2 style solid step 1 level 10,0 leve 100,1 level 5000,1 color #ff00ff maximumIntensityProjection true;
volume #4 style solid step 1 level 25,0 level 100,1 level 200,1 level 5000,1 color #ff00ff color #ff00ff color white color white maximumIntensityProjection true;
volume #3 style surface step 2 level 80 color #7ea5ce transparency 0;
volume #5 style mesh step 4 level 110 color #7ea5ce transparency .60;
volume #1-5 region 190,48,10,679,649,124;
move x -500 coordinateSystem #1 models #3;
move x 500 coordinateSystem #1 models #4,5;
view orient;


Matrix rotation and translation
0.99999506 0.00228676 0.00215638 5.10554999
-0.00227546 0.99998376 -0.00522561 0.53465453
-0.00216830 0.00522068 0.99998402 -1.02252724
Axis 0.85682416 0.35471847 -0.37420204
Axis point 0.00000000 -159.42648592 -232.98575018
Rotation angle (degrees) 0.34927336
Shift along axis 4.94684220
perframe "turn  0.85682416, 0.35471847, -0.37420204 0.34927336 center 0.00000000, -159.42648592, -232.98575018 models #2.$1; move 0.85682416, 0.35471847, -0.37420204 4.94684220 models #2.$1;" range 1,75

vseries play #1-5 range 0,0;wait 1; movie record; vseries play #1-5; wait 75; movie encode CSF_Stim.mp4 quality highest framerate 10;

----------CircularDorsalRuffle Height and Width----------
open 'Z:\data\Macropinocytosis\2019-05-16-SEQ-wtFLM_ScarletAkt_NGMembrane-Starve_Stim\CS2_Starv_Stim_Akt_Mem_43hPlated\Cell3_Stim_1minStim\Cropped\*488nm*.tif'
open 'Z:\data\Macropinocytosis\2019-05-16-SEQ-wtFLM_ScarletAkt_NGMembrane-Starve_Stim\CS2_Starv_Stim_Akt_Mem_43hPlated\Cell3_Stim_1minStim\Cropped\*560nm*.tif'
open 'Z:\data\Macropinocytosis\2019-05-16-SEQ-wtFLM_ScarletAkt_NGMembrane-Starve_Stim\CS2_Starv_Sthim_Akt_Mem_43hPlated\Cell3_Stim_1minStim\Cropped\*488nm*.tif'
volume projectionMode 3d;lighting depthCue false;material dull;lighting full;windowsize 1024 800;
volume #1 style solid step 1 level 15,0 level 1034,1 level 5000,1 color #00ff00 maximumIntensityProjection true;
volume #2 style solid step 1 level 10,0 leve 100,1 level 5000,1 color #ff00ff maximumIntensityProjection true;
volume #3 style surface step 4 level 80 color #7ea5ce transparency .75;
volume #1-3 region 190,48,10,679,649,124;
volume #2,3 region 1,1,1,1,1,1;

volume #1 region 307,321,10,523,522,124

volume #1.47 orthoplanes xy positionPlanes 48;
volume #1 orthoplanes xz positionPlanes 210,649,35; vseries play #1-3 range 0,0;wait 1; movie record; vseries play #1-3; wait 25;volume #1 planes z,35,50,1,1;wait 55; movie encode CSF_Stim_Width.mp4 quality highest framerate 10;

volume #1.30 orthoplanes xz positionPlanes 447,649,10
volume #1 orthoplanes xz positionPlanes 210,649,35; vseries play #1-3 range 0,0;wait 1; movie record; vseries play #1-3; wait 25;volume #1 planes z,35,50,1,1;wait 55; movie encode CSF_Stim_WidthSide.mp4 quality highest framerate 10;

Frame 13
marker segment #4 353.5,410.5,56.78 toPosition 572.9,303.5,59.22 color yellow radius 1 label 244.1 labelHeight 30 labelColor red
marker segment #4 370.5,115.8,57.43 toPosition 573.6,518.3,53.08 color yellow radius 1 label 450.9 labelHeight 30 labelColor yellow


----------------------------------------Figure 7-----------------------------------------
LPS Stuff
Z:\data\Macropinocytosis\2019-08-26-SEQ_wtFLM_NGmem_ScarAKT_LPS\CS3_LPSTreated_23hPlated\Cell4_25minScope

open 'Z:\data\Macropinocytosis\2019-08-26-SEQ_wtFLM_NGmem_ScarAKT_LPS\CS3_LPSTreated_23hPlated\Cell4_25minScope\GPUdecon\Cropped\*CamB*.tif'
open 'Z:\data\Macropinocytosis\2019-08-26-SEQ_wtFLM_NGmem_ScarAKT_LPS\CS3_LPSTreated_23hPlated\Cell4_25minScope\GPUdecon\Cropped\*CamB*.tif'
open 'Z:\data\Macropinocytosis\2019-08-26-SEQ_wtFLM_NGmem_ScarAKT_LPS\CS3_LPSTreated_23hPlated\Cell4_25minScope\GPUdecon\Cropped\*CamA*.tif'

volume projectionMode 3d;
lighting depthCue false;
material dull;
lighting full;
volume #1 style surface step 2 level 100 color #7ea5ce surfaceSmoothing true;
volume #2 style solid step 1 level 35,0 level 1200,1 level 5000,1 color #00ff00 maximumIntensityProjection true;
volume #3 style solid step 1 level 25,0 level 120,1 level 5000,1 color #ff00ff maximumIntensityProjection true;
view cofr false;
view orient cofr false;
volume #1-3 region 0,70,40,678,764,200;
turn z 90;
turn x -30;
view cofr false;
windowsize 1024 800;
surface dust #1 size 5 metric 'size rank' ;

Frames 0,21,26,51

----------LPS comparison Constitutive----------

Z:\data\Macropinocytosis\2019-05-08-SEQ-wtFLM_NGmembrane_ScarletAKT\CS2_100mW_35hPlated\Cell3_Akt40_Mem40_25minImaging\Cropped

open 'Z:\data\Macropinocytosis\2019-05-08-SEQ-wtFLM_NGmembrane_ScarletAKT\CS2_100mW_35hPlated\Cell3_Akt40_Mem40_25minImaging\Cropped\*488nm*.tif'
open 'Z:\data\Macropinocytosis\2019-05-08-SEQ-wtFLM_NGmembrane_ScarletAKT\CS2_100mW_35hPlated\Cell3_Akt40_Mem40_25minImaging\Cropped\*488nm*.tif'
open 'Z:\data\Macropinocytosis\2019-05-08-SEQ-wtFLM_NGmembrane_ScarletAKT\CS2_100mW_35hPlated\Cell3_Akt40_Mem40_25minImaging\Cropped\*560nm*.tif'

volume projectionMode 3d;
lighting depthCue false;
material dull;
lighting full;
volume #1-3 region 14,42,20,707,686,182;
volume #1 style surface step 2 level 90 color #7ea5ce;
volume #2 style solid step 1 level 50,0 level 750,1 level 5000,1 color #00ff00 maximumIntensityProjection true;
volume #3 style solid step 1 level 5,0 level 150,1  level 5000,1 color #ff00ff maximumIntensityProjection true;
turn z 0;turn x -30;view cofr false;view;

Frames 0,21,26,51

move x -695 coordinateSystem #1 models #1;
turn z 0;turn x -30;view cofr false;view;
vseries play #1-3 range 0,0;wait 1; movie record; vseries play #1-3; wait 101; movie encode LPSUntreatedComparison.mp4 quality highest framerate 10;

----------Sup Example Montagees----------
open 'Z:\data\Macropinocytosis\2019-10-16-SEQ_wtFLM_NGmem_ScarAKT\CS2_2hrL15_21hPlated\Cell2_15minScope\Cropped\*488nm*.tif'
open 'Z:\data\Macropinocytosis\2019-10-16-SEQ_wtFLM_NGmem_ScarAKT\CS2_2hrL15_21hPlated\Cell2_15minScope\Cropped\*488nm*.tif'
open 'Z:\data\Macropinocytosis\2019-10-16-SEQ_wtFLM_NGmem_ScarAKT\CS2_2hrL15_21hPlated\Cell2_15minScope\Cropped\*560nm*.tif'

volume projectionMode 3d;lighting depthCue false;material dull;lighting full;windowsize 1024 800;
volume #1 style surface step 2 level 55 color #7ea5ce;
volume #2 style solid step 1 level 5,0 level 840,1 level 5000,1 color #00ff00 maximumIntensityProjection true;
volume #3 style solid step 1 level 50,0 level 350,1 level 600,1 level 5000,1 color #ff00ff color #ff00ff color white color white maximumIntensityProjection true;
volume #1-3 region all;

----------Sup 2 Montage----------
Cell3:
open 'Z:\data\Macropinocytosis\2019-05-08-SEQ-wtFLM_NGmembrane_ScarletAKT\CS2_100mW_35hPlated\Cell3_Akt40_Mem40_25minImaging\Cropped\*488nm*.tif'
open 'Z:\data\Macropinocytosis\2019-05-08-SEQ-wtFLM_NGmembrane_ScarletAKT\CS2_100mW_35hPlated\Cell3_Akt40_Mem40_25minImaging\Cropped\*488nm*.tif'
open 'Z:\data\Macropinocytosis\2019-05-08-SEQ-wtFLM_NGmembrane_ScarletAKT\CS2_100mW_35hPlated\Cell3_Akt40_Mem40_25minImaging\Cropped\*560nm*.tif'
volume projectionMode 3d;lighting depthCue false;material dull;lighting full;windowsize 1024 800;
volume #1 style surface step 2 level 90 color #7ea5ce transparency 0;
volume #2 style solid step 1 level 10,0 level 750,1 level 5000,1 color #00ff00 maximumIntensityProjection true;
volume #3 style solid step 1 level 5,0 level 120,1  level 5000,1 color #ff00ff maximumIntensityProjection true;
volume #1-3 region 315,80,8,749,452,172;
volume #1-3 showOutlineBox true; view orient; turn z -140; turn x -35; view all; clip off;

------------------------- Supplemental Figure 1 --------------------------
open 'Z:\data\Macropinocytosis\2019-02-14-SEQ-wtFLM_mNeonGreen_mScarlet\wt-FLM_NGmembrane_ScarletAKT\100mW_45AOTF_15hPlated_CS3\Cell_1_560_488_10minImaging\Cropped\*488nm*.tif'
open 'Z:\data\Macropinocytosis\2019-02-14-SEQ-wtFLM_mNeonGreen_mScarlet\wt-FLM_NGmembrane_ScarletAKT\100mW_45AOTF_15hPlated_CS3\Cell_1_560_488_10minImaging\Cropped\*488nm*.tif'
open 'Z:\data\Macropinocytosis\2019-02-14-SEQ-wtFLM_mNeonGreen_mScarlet\wt-FLM_NGmembrane_ScarletAKT\100mW_45AOTF_15hPlated_CS3\Cell_1_560_488_10minImaging\Cropped\*560nm*.tif'

volume projectionMode 3d;lighting depthCue false;material dull;lighting full; windowsize 1024 800;
volume #1,3 style surface step 1 level 50 color #7ea5ce showOutlineBox true;
volume #2 style solid step 1 level 15,0 level 350,1 level 5000,1 color #00ff00 maximumIntensityProjection true; 
volume #2 maximumIntensityProjection false colorMode opaque8 orthoplanes xyz positionPlanes 208,288,25 imageMode orthoplanes;
volume #1-3 region 80,137,19,287,338,157;
volume #3 region 208,137,19,208,338,157;
move y -210 coordinateSystem #1 models #1;
view orient; view; turn z -90; turn x -70; view;


------------------------- LY Treatment Supplemental Figure 2 --------------------------
--control 1--
open 'Z:\data\Macropinocytosis\2021-02-12-SEQ-LYTreatmentandControl_AktMem\CS1_Control\6_Cell2\Cropped\*488nm*.tif'
open 'Z:\data\Macropinocytosis\2021-02-12-SEQ-LYTreatmentandControl_AktMem\CS1_Control\6_Cell2\Cropped\*560nm*.tif'
volume projectionMode 3d;lighting depthCue false;material dull;lighting full; windowsize 1024 800;
volume #1 style solid step 1 level 5,0 level 550,1 level 5000,1 color #00ff00 maximumIntensityProjection true;
volume #2 style solid step 1 level 5,0 level 100,1  level 5000,1 color #ff00ff maximumIntensityProjection true;
volume #1-2 region 87,8,0,827,682,184;
volume #1-2 showOutlineBox true;
view orient; turn z 180; turn x -30; view;
vseries play #1-2 range 0,0;wait 1; movie record; vseries play #1-2; wait 50; movie encode DMSO_Control_1.mp4 quality highest framerate 10;
--control 2--
open 'Z:\data\Macropinocytosis\2021-02-12-SEQ-LYTreatmentandControl_AktMem\CS1_Control\7-Cell3\Cropped\*488nm*.tif'
open 'Z:\data\Macropinocytosis\2021-02-12-SEQ-LYTreatmentandControl_AktMem\CS1_Control\7-Cell3\Cropped\*560nm*.tif'
volume projectionMode 3d;lighting depthCue false;material dull;lighting full; windowsize 1024 800;
volume #1 style solid step 1 level 10,0 level 300,1 level 5000,1 color #00ff00 maximumIntensityProjection true;
volume #2 style solid step 1 level 5,0 level 100,1  level 5000,1 color #ff00ff maximumIntensityProjection true;
volume #1-2 region 144,137,0,933,665,169;
volume #1-2 showOutlineBox true;
view orient; turn z 180; turn x -30; view;
vseries play #1-2 range 0,0;wait 1; movie record; vseries play #1-2; wait 75; movie encode DMSO_Control.mp4 quality highest framerate 10;

----------Drug Treatment----------
--Cell 3---
open 'Z:\data\Macropinocytosis\2021-02-12-SEQ-LYTreatmentandControl_AktMem\CS2_LYDrug\3\Cropped\*488nm*.tif'
open 'Z:\data\Macropinocytosis\2021-02-12-SEQ-LYTreatmentandControl_AktMem\CS2_LYDrug\3\Cropped\*560nm*.tif'
open 'Z:\data\Macropinocytosis\2021-02-12-SEQ-LYTreatmentandControl_AktMem\CS2_LYDrug\4\Cropped\*488nm*.tif'
open 'Z:\data\Macropinocytosis\2021-02-12-SEQ-LYTreatmentandControl_AktMem\CS2_LYDrug\4\Cropped\*560nm*.tif'
open 'Z:\data\Macropinocytosis\2021-02-12-SEQ-LYTreatmentandControl_AktMem\CS2_LYDrug\4\Cropped\*ch0_stack0000*.tif'
volume projectionMode 3d;lighting depthCue false;material dull;lighting full; windowsize 1024 800;
volume #1 style solid step 1 level 10,0 level 625,1 level 5000,1 color #00ff00 maximumIntensityProjection true;
volume #2 style solid step 1 level 10,0 level 175,1  level 5000,1 color #ff00ff maximumIntensityProjection true;
volume #3 style solid step 1 level 10,0 level 575,1 level 5000,1 color #00ff00 maximumIntensityProjection true;
volume #4 style solid step 1 level 10,0 level 150,1  level 5000,1 color #ff00ff maximumIntensityProjection true;
volume #1-5 region 132,27,0,842,711,202;
volume #5 showOutlineBox true;
volume #5 style surface step 8 level 5000;
view orient; turn z 180; turn x -60; view;
clip off; clip near -345;

fit #3.1 inMap #1.1;
fit #4.1 inMap #1.1;
Matrix rotation and translation
0.99907588 0.03993168 -0.01590098 -10.19881615
-0.03975660 0.99914686 0.01117845 -19.87377723
0.01633379 -0.01053595 0.99981108 -2.67740686
Axis -0.24491425 -0.36357228 -0.89879486
Axis point -392.64880439 171.92352531 0.00000000
Rotation angle (degrees) 2.54079041
Shift along axis 12.12982947
perframe "turn  -0.24491425, -0.36357228, -0.89879486 2.54079041 center -392.64880439, 171.92352531, 0.00000000 models #3.$1; move -0.24491425, -0.36357228, -0.89879486 12.12982947 models #3.$1;" range 1,75
perframe "turn  -0.24491425, -0.36357228, -0.89879486 2.54079041 center -392.64880439, 171.92352531, 0.00000000 models #4.$1; move -0.24491425, -0.36357228, -0.89879486 12.12982947 models #4.$1;" range 1,75

move x -715 coordinateSystem #1 models #3,4;
vseries play #1,2 range 50,50; vseries play #3,4 range 70,70;
vseries play #1-2 range 0,0;wait 1; movie record; vseries play #1-2; wait 75; movie encode LYInBathTreatment_Cell3_Part1.mp4 quality highest framerate 10;
vseries play #3,4 range 1,1;wait 1; movie record; vseries play #3,4; wait 75; movie encode LYInBathTreatment_Cell3_Part2.mp4 quality highest framerate 10;

------- LY Part 2 -------
Z:\data\Macropinocytosis\2021-02-12-SEQ-LYTreatmentandControl_AktMem\CS2_LYDrug\5\GPUdecon
open 'Z:\data\Macropinocytosis\2021-02-12-SEQ-LYTreatmentandControl_AktMem\CS2_LYDrug\5\GPUdecon\*488nm*.tif'
open 'Z:\data\Macropinocytosis\2021-02-12-SEQ-LYTreatmentandControl_AktMem\CS2_LYDrug\5\GPUdecon\*560nm*.tif'
open 'Z:\data\Macropinocytosis\2021-02-12-SEQ-LYTreatmentandControl_AktMem\CS2_LYDrug\5\GPUdecon\*ch0_stack0000*.tif'
volume projectionMode 3d;lighting depthCue false;material dull;lighting full; windowsize 1024 800;
volume #1 style solid step 1 level 0,0 level 575,1 level 5000,1 color #00ff00 maximumIntensityProjection true;
volume #2 style solid step 1 level 10,0 level 175,1  level 5000,1 color #ff00ff maximumIntensityProjection true;
volume #1-3 region 156,79,0,803,741,171;
volume #3 showOutlineBox true;
volume #3 style surface step 8 level 5000;
view orient; turn z 180; turn x -60; view;
clip off; clip near -330;

vseries play #1-2 range 0,0;wait 1; movie record; vseries play #1-2; wait 75; movie encode LYInBathTreatment_Cell2_Part3.mp4 quality highest framerate 10;

volume #1 style surface step 2 level 40 color #7ea5ce transparency 0 surfacesmoothing true;
vseries play #1-2 range 0,0;wait 1; movie record; vseries play #1-2; wait 75; movie encode LYInBathTreatment_Cell2_Part3_Surface.mp4 quality highest framerate 10;


open 'Z:\data\Macropinocytosis\2021-02-12-SEQ-LYTreatmentandControl_AktMem\CS2_LYDrug\6\GPUdecon\*488nm*.tif'
open 'Z:\data\Macropinocytosis\2021-02-12-SEQ-LYTreatmentandControl_AktMem\CS2_LYDrug\6\GPUdecon\*560nm*.tif'
open 'Z:\data\Macropinocytosis\2021-02-12-SEQ-LYTreatmentandControl_AktMem\CS2_LYDrug\6\GPUdecon\*ch0_stack0000*.tif'
volume projectionMode 3d;lighting depthCue false;material dull;lighting full; windowsize 1024 800;
volume #1 style solid step 1 level 10,0 level 475,1 level 5000,1 color #00ff00 maximumIntensityProjection true;
volume #2 style solid step 1 level 5,0 level 125,1  level 5000,1 color #ff00ff maximumIntensityProjection true;
volume #1-3 region 111,0,11,790,767,260;
volume #3 showOutlineBox true;
volume #3 style surface step 8 level 5000;
view orient; turn z 90; turn x -60; view;
clip off; clip near -355;

vseries play #1-2 range 0,0;wait 1; movie record; vseries play #1-2; wait 75; movie encode LYInBathTreatment_Cell1_Part4.mp4 quality highest framerate 10;


------------------------------------ RAW & BMM Work ---------------------------------------

------------------------- BMM Video -------------------------
Z:\data\Macropinocytosis\2021-04-12-SEQ-BMM\CS2\Cell1\GPUdecon

open 'Z:\data\Macropinocytosis\2021-04-12-SEQ-BMM\CS2\Cell1\GPUdecon\*488nm*.tif'
open 'Z:\data\Macropinocytosis\2021-04-12-SEQ-BMM\CS2\Cell1\GPUdecon\*488nm*.tif'
volume projectionMode 3d;lighting depthCue false;material dull;lighting full; windowsize 1024 800;
volume #1 style solid step 1 level 15,0 level 900,1 level 10000,1 color #00ff00 maximumIntensityProjection true;
volume #2 style surface step 1 level 60 color #7ea5ce transparency 0;
volume #1-2 region 259,0,95,970,681,323;
volume #1-2 showOutlineBox true;
view orient; turn z 90; turn x -60; view;
clip off; clip near -37;

Frame 69

vseries play #1 range 0,0;wait 1; movie record; vseries play #1; wait 100; movie encode BMM_NGmemonly_Volume.mp4 quality highest framerate 10;
vseries play #2 range 0,0;wait 1; movie record; vseries play #2; wait 100; movie encode BMM_NGmemonly_Surface.mp4 quality highest framerate 10;
------------------------- BMM Close Formation -------------------------
volume #1 style solid step 1 level 30,0 level 1400,1 level 10000,1 color #00ff00 maximumIntensityProjection true;
volume #2 style surface step 1 level 85 color #7ea5ce transparency 0;
volume #1-2 region 283,96,95,447,390,297;
view orient; turn z 90; turn x -60; view;
clip off; clip near -15;
vseries play #1 range 0,0;wait 1; movie record; vseries play #1; wait 100; movie encode BMM_FormationClose_Volume.mp4 quality highest framerate 10;
vseries play #2 range 0,0;wait 1; movie record; vseries play #2; wait 100; movie encode BMM_FormationClose_Surface.mp4 quality highest framerate 10;

volume #1-2 region 283,96,95,602,390,297;
------------------------- BMM Montages -----------------------
volume #1 style solid step 1 level 200,0 level 1200,1 level 10000,1 color #00ff00 maximumIntensityProjection true;
view orient; turn z 90; turn x -60; view;
volume #1-2 region 283,170,120,447,323,239;
clip off; clip near -10;


------------------------- NeonGreen Membrane Only -------------------------
open 'Z:\data\Macropinocytosis\2021-04-01-SEQ-RAWTrials\CS3_ATCC_TransducedNGmem\Cell5\GPUdecon\*ch0_stack00*.tif'
open 'Z:\data\Macropinocytosis\2021-04-01-SEQ-RAWTrials\CS3_ATCC_TransducedNGmem\Cell5\GPUdecon\*ch0_stack00*.tif'
volume projectionMode 3d;lighting depthCue false;material dull;lighting full; windowsize 1024 800;
volume #1 style solid step 1 level 5,0 level 350,1 level 5000,1 color #00ff00 maximumIntensityProjection true;
volume #2 style surface step 1 level 30 color #7ea5ce transparency 0;
volume #1-2 region 235,163,0,727,546,174;
volume #1-2 showOutlineBox true;
view orient; turn z 90; turn x -60; view;
clip off; clip near -255;E

surface dust #2 size 20;

vseries play #1 range 0,0;wait 1; movie record; vseries play #1; wait 100; movie encode RAW_NGmemonly_Volume.mp4 quality highest framerate 10;
vseries play #2 range 0,0;wait 1; movie record; vseries play #2; wait 100; movie encode RAW_NGmemonly_Surface.mp4 quality highest framerate 10;


------------------------- Scarlet LifeAct Only -------------------------
open 'Z:\data\Macropinocytosis\2021-04-01-SEQ-RAWTrials\CS2_ATCC_TransfectedScarletLifeAct\Cell4\GPUdecon\*stack00*.tif'
open 'Z:\data\Macropinocytosis\2021-04-01-SEQ-RAWTrials\CS2_ATCC_TransfectedScarletLifeAct\Cell4\GPUdecon\*stack00*.tif'
volume projectionMode 3d;lighting depthCue false;material dull;lighting full; windowsize 1024 800;
volume #1 style solid step 1 level 100,0 level 4000,1 level 20000,1 color #ff00ff maximumIntensityProjection true;
volume #2 style surface step 1 level 200 color #7ea5ce transparency 0;
volume #1-2 region 269,187,0,758,675,310;
volume #1-2 showOutlineBox true;
view orient; turn z 90; turn x -60; view;
clip off; clip near -288;

vseries play #1 range 0,0;wait 1; movie record; vseries play #1; wait 100; movie encode RAW_ScarLifeActonly_Volume.mp4 quality highest framerate 10;
vseries play #2 range 0,0;wait 1; movie record; vseries play #2; wait 100; movie encode RAW_ScarLifeActonly_Surface.mp4 quality highest framerate 10;

------------------------- RAW Two Colors -------------------------

open 'Z:\data\Macropinocytosis\2021-04-06-SEQ-RAW_NGMem-ScarLifeAct\CS4\Cell3\GPUdecon\*ch0_stack00*.tif'
open 'Z:\data\Macropinocytosis\2021-04-06-SEQ-RAW_NGMem-ScarLifeAct\CS4\Cell3\GPUdecon\*ch0_stack00*.tif'
open 'Z:\data\Macropinocytosis\2021-04-06-SEQ-RAW_NGMem-ScarLifeAct\CS4\Cell3\GPUdecon\*ch1_stack00*.tif'
volume projectionMode 3d;lighting depthCue false;material dull;lighting full; windowsize 1024 800;
volume #1 style solid step 1 level 5,0 level 350,1 level 10000,1 color #00ff00 maximumIntensityProjection true;
volume #2 style surface step 1 level 60 color #7ea5ce transparency 0;
volume #3 style solid step 1 level 75,0 level 3675,1 level 10000,1 color #ff00ff maximumIntensityProjection true;
volume #1-3 region 280,135,0,772,551,265;
volume #1-3 showOutlineBox true;
view orient; turn z 90; turn x -60; view;
clip off; clip near -275;

vseries play #1,3 range 0,0;wait 1; movie record; vseries play #1,3; wait 100; movie encode RAW_TwoColor_Volume.mp4 quality highest framerate 10;
vseries play #1 range 0,0;wait 1; movie record; vseries play #1; wait 100; movie encode RAW_Membrane_Volume.mp4 quality highest framerate 10;
vseries play #3 range 0,0;wait 1; movie record; vseries play #3; wait 100; movie encode RAW_LifeAct_Volume.mp4 quality highest framerate 10;

------------------------- RAW Two Color Cell 2 -------------------------

open 'Z:\data\Macropinocytosis\2021-04-06-SEQ-RAW_NGMem-ScarLifeAct\CS1\Cell1_Continued_20minutes\GPUdecon\*ch0_stack00*.tif'
open 'Z:\data\Macropinocytosis\2021-04-06-SEQ-RAW_NGMem-ScarLifeAct\CS1\Cell1_Continued_20minutes\GPUdecon\*ch0_stack00*.tif'
open 'Z:\data\Macropinocytosis\2021-04-06-SEQ-RAW_NGMem-ScarLifeAct\CS1\Cell1_Continued_20minutes\GPUdecon\*ch1_stack00*.tif'
volume projectionMode 3d;lighting depthCue false;material dull;lighting full; windowsize 1024 800;
volume #1 style solid step 1 level 5,0 level 450,1 level 10000,1 color #00ff00 maximumIntensityProjection true;
volume #2 style surface step 1 level 60 color #7ea5ce transparency 0;
volume #3 style solid step 1 level 30,0 level 1700,1 level 10000,1 color #ff00ff maximumIntensityProjection true;
volume #1-3 region 321,124,14,771,532,251;
volume #1-3 showOutlineBox true;
view orient; turn z 180; turn x -60; view;
clip off; clip near -230;

vseries play #1,3 range 0,0;wait 1; movie record; vseries play #1,3; wait 100; movie encode RAW_TwoColor2_Volume_Volume.mp4 quality highest framerate 10;
vseries play #2 range 0,0;wait 1; movie record; vseries play #2; wait 100; movie encode RAW_TwoColor2_Surface.mp4 quality highest framerate 10;


------------------------- Comparison Cell -------------------------
open 'Z:\data\Macropinocytosis\2021-02-12-SEQ-LYTreatmentandControl_AktMem\CS1_Control\6_Cell2\Cropped\*ch0_stack00*.tif'
open 'Z:\data\Macropinocytosis\2021-02-12-SEQ-LYTreatmentandControl_AktMem\CS1_Control\6_Cell2\Cropped\*ch0_stack00*.tif'
volume projectionMode 3d;lighting depthCue false;material dull;lighting full; windowsize 1024 800;
volume #1 style solid step 1 level 15,0 level 831,1 level 5000,1 color #00ff00 maximumIntensityProjection true;
volume #2 style surface step 2 level 40 surfacesmoothing true color #7ea5ce transparency 0;
volume #1-2 region 198,101,0,670,689,193;
volume #1-2 showOutlineBox true;
view orient; turn z 0; turn x -60; view;
clip off; clip near -300;
